# Supplementary material for: An Easy-to-Use Arrayed Brain–Heart Chip
Source: Biosensors (Basel). 2024 Oct 22;14(11):517. doi: 10.3390/bios14110517 (PMC11592345; doi:10.3390/bios14110517)
Supplement: Supplementary file 1 [file biosensors-14-00517-s001.zip]

Archive with 2 entries (2 files):
- 5-Video.mp4
- biosensors-3237544 - SM to XML.pdf
